# Supplementary material for: Elucidation of molecular and hormonal background of early growth cessation and endodormancy induction in two contrasting Populus hybrid cultivars
Source: BMC Plant Biol. 2021 Feb 24;21:111. doi: 10.1186/s12870-021-02828-7 (PMC7905644; doi:10.1186/s12870-021-02828-7)
Supplement: Supplementary file 4 — Additional file 4: Supplemented Table 2 Raw relative gene expression data of the CBF genes. [file 12870_2021_2828_MOESM4_ESM.xlsx]

## Sheet: Raw data of CBF expression
	Supplemented table 2. Raw ΔΔCt values
		Okanese buds						Okanese leaves						Walker buds						Walker leaves
days		CBF1	CBF2	CBF3	CBF4	CBF5	CBF6	CBF1	CBF2	CBF3	CBF4	CBF5	CBF6	CBF1	CBF2	CBF3	CBF4	CBF5	CBF6	CBF1	CBF2	CBF3	CBF4	CBF5	CBF6
0	sample1	1.53156	0.986233	1.34102	.	0.750886	1.02811	1.56917	0.846745	1.12766	.	0.996858	0.979933	1.29235	1.06069	1.02101	.	0.97942	0.920188	.	1.21982	0.948853	1.21942	1.06085	1.38146
	sample2	0.65293	1.01396	0.819794	.	1.21139	0.972655	0.768438	1.06437	0.73884	.	1.02633	1.04509	0.959264	0.942785	0.97942	.	1.02101	1.08673	.	1.08423	0.915205	0.820064	1	0.968453
	sample3	1	1	0.909618	.	1.09936	1	0.82932	1.10957	1.20025	.	0.977412	0.976446	0.806642	1	1	.	1	1	.	0.756109	1.15155	1	0.942642	0.747453
	sample4	1.31494	0.954842	0.923382	.	2.50244	1.23542	0.928731	0.97041	1.05336	.	0.855622	0.947706	1.11987	0.775572	1.01748	.	1.02811	.	0.823591	1.11729	0.885544	.	0.460693	1.33283
	sample5	0.760489	1.00928	1	.	1.08925	0.809442	1.15136	1.04729	0.949342	.	0.99049	1.07686	1.32256	1.0163	0.982821	.	0.972655	.	1.21419	0.959264	0.919813	.	0.922007	0.758609
	sample6	1	1.03766	1.08298	.	0.366868	1	0.935191	0.983957	1	.	1.17996	0.979871	0.675175	1.26868	1	.	1	.	1	0.933033	1.22769	.	2.35426	0.989023
	sample7	1.35191	1.08925	1.02101	.	1.17691	0.899171	0.80107	0.97716	1.12766	.	0.904992	1.04568	1.0163	1.06437	0.920188	.	0.885768	0.990801	0.935191	0.972655	1.00083	0.864171	0.757017	0.821676
	sample8	0.739694	0.974905	0.97942	.	0.849685	0.911722	1.01396	0.983957	0.974905	.	1.12059	0.976081	1.19196	0.768438	1.08673	.	1.12896	0.89296	1.2086	1.04972	1.01224	0.790852	1.16068	1.07945
	sample9	1	0.941696	1	.	1	1.21982	1.23114	1.04006	0.909618	.	0.986074	0.979747	0.825496	1.22264	1	.	1	1.13027	0.884745	0.97942	0.987085	1.4632	1.1381	1.12744
1	sample1	.	0.986233	0.140362	.	2.06973	1.50004	.	0.210062	0.0382517	.	0.0240341	0.0423656	0.415939	1.05093	0.770512	.	1.4851	0.888843	1.08548	1.55713	0.0470765	.	0.0628104	0.225544
	sample2	.	1.1487	0.375588	.	2.05544	1.54221	.	0.237976	0.046768	.	0.0252518	0.0479681	0.929447	0.790955	0.424515	.	1.6139	3.63008	1.17148	1.75186	0.0671425	.	0.0704156	0.155775
	sample3	.	0.933033	0.449758	.	2.04124	1.52098	.	0.223584	0.0497785	.	0.0265312	0.0604129	0.621766	1.11858	1.85818	.	1.45453	1.79626	1.12766	2.1271	0.0483047	.	0.0560265	0.116677
	sample4	1.04447	0.412748	0.586643	.	1.60523	0.225052	0.913128	0.759027	0.00978644	.	.	0.621099	4.89433	2.92479	4.59656	.	6.57605	3.28676	.	.	120.383	32.6257	95.4156	51.1116
	sample5	0.490654	0.448548	0.303666	.	1.42679	0.80571	0.659246	0.665367	0.0352801	.	.	0.602649	3.81349	2.80565	5.31679	.	7.44991	2.63293	.	.	103.348	24.4584	92.6557	44.9508
	sample6	1.59414	0.317171	0.400689	.	1.51338	0.425825	1.02732	0.738271	0.0178863	.	.	0.523254	2.97133	2.49378	4.79176	.	6.22133	3.24151	.	.	94.579	30.6636	94.3733	49.903
	sample7	2.02246	1.33484	1.1203	.	.	3.03494	.	0.0589467	0.577676	.	0.0151264	0.0336726	1.15758	0.828362	1.05743	.	1.02614	3.00355	2.58769	5.14162	3.30298	3.09042	5.41137	2.02921
	sample8	6.80272	1.31646	1.16788	.	.	4.44341	.	0.0383549	0.531571	.	0.016553	0.0278789	0.946787	0.772889	1.29285	.	1.44115	1.01162	2.99315	5.28617	2.83844	2.26708	4.71111	2.32122
	sample9	3.70921	1.96791	1.14384	.	.	3.89512	.	0.0788665	0.581694	.	0.0138227	0.0389883	0.774379	0.869545	0.953005	.	1.21607	0.47522	2.78305	5.47258	3.64582	1.66309	6.21571	2.96316
10	sample1	0.487265	0.571701	0.133098	.	1.12723	0.90021	0.348417	0.221016	0.245705	.	0.157129	0.221182	0.313046	0.444935	0.203611	.	0.539822	.	.	0.378637	0.0702884	.	0.114841	0.283354
	sample2	0.842517	0.643197	0.28333	.	0.928374	1.47257	0.292983	0.192406	0.298334	.	0.205658	0.207797	0.313046	0.441862	0.285961	.	0.230136	.	.	0.466157	0.0993965	.	0.101816	0.253612
	sample3	0.640725	0.587774	0.175623	.	1.0964	1.23828	0.3195	0.236879	0.237336	.	0.292388	0.244142	0.313046	0.595291	0.241298	.	0.381712	.	.	0.517234	0.0835848	.	0.129534	0.294768
	sample4	52.8114	30.9815	30.9219	.	.	41.5949	.	0.0714076	.	.	.	0.120146	.	0.845768	2.6218	.	0.440503	0.162292	0.15195	0.339674	0.176238	.	0.130204	0.183992
	sample5	47.5963	29.1078	25.467	.	.	43.9665	.	0.0617346	.	.	.	0.105623	.	0.741405	2.53249	.	0.405345	0.211198	0.14576	0.369135	0.152568	.	0.0875498	0.193595
	sample6	55.8226	27.7292	28.4539	.	.	38.0107	.	0.0739258	.	.	.	0.0928554	.	0.64992	1.90601	.	0.43746	0.185137	0.0988693	0.454459	0.163976	.	0.19364	0.295792
	sample7	.	0.625609	0.578567	.	0.961113	0.958157	0.520832	0.342037	0.442884	.	0.30021	0.216382	1.22641	1.07301	3.54034	.	0.238251	0.111105	.	1.38085	0.167909	.	0.1559	0.145133
	sample8	.	0.786399	0.615809	.	0.854278	2.21658	0.408636	0.387488	0.252613	.	0.353742	0.286029	0.975656	1.14208	2.53835	.	0.208852	0.153893	.	0.425006	0.105996	.	0.169801	0.151975
	sample9	.	0.708742	0.596898	.	1.05174	1.18783	0.461336	0.366586	0.333325	.	0.323741	0.245163	0.448893	1.10701	2.99777	.	0.223068	0.130761	.	0.685655	0.133408	.	0.153764	0.138599
20	sample1	.	0.386891	0.244384	.	0.586192	0.803851	.	.	0.0402463	.	0.0201053	0.027897	.	0.284862	0.479817	.	0.186497	.	7.23504	9.03519	8.89688	4.9485	11.0697	6.40889
	sample2	.	0.535887	0.309331	.	0.747137	0.694959	.	.	0.030501	.	0.0223983	0.0305742	.	0.391839	0.379075	.	0.21873	.	7.49018	10.6705	7.78163	5.66935	10.8501	6.17467
	sample3	.	0.360982	0.0978844	.	0.641466	0.747425	.	.	0.0276802	.	0.0249528	0.029205	.	0.334096	0.426482	.	0.201971	.	8.08361	9.75104	9.01391	6.17093	12.7782	6.31778
	sample4	0.333581	0.362654	0.133405	.	0.745413	0.192331	3.32239	2.0499	3.24526	.	2.01983	1.40188	0.391688	0.523042	0.449758	.	0.255942	0.213652	.	9.41888	0.208381	.	.	5.63903
	sample5	0.720021	0.434271	0.083267	.	0.538162	0.314617	2.71739	2.43776	3.22284	.	1.74275	1.50949	0.391688	0.560583	0.402545	.	0.167692	0.112137	.	8.48877	0.153444	.	.	6.37293
	sample6	0.490087	0.39685	0.083267	.	0.644437	0.245989	3.18705	2.80025	3.23403	.	1.70575	1.5702	0.391688	0.367292	0.425497	.	0.20717	0.154785	.	9.28921	0.178815	.	.	5.74461
	sample7	1.21093	1.28046	1.66312	.	0.653433	0.210467	0.740834	0.678563	0.775572	.	0.479469	0.41645	0.196297	0.614861	0.939885	.	0.0919646	0.20829	0.803851	1.61951	0.314951	1.68172	0.536139	0.831654
	sample8	0.905076	1.57644	1.50931	.	0.49521	1.33947	0.905773	0.633122	0.890899	.	0.614497	0.389965	0.196297	0.606397	1.07219	.	0.249519	0.242603	0.837987	1.9664	0.457747	1.68172	0.457403	0.836775
	sample9	1.04689	1.4012	1.54102	.	0.798913	0.530957	0.636054	0.747712	0.831238	.	0.533336	0.427429	0.196297	0.610614	1.00386	.	0.151482	0.224793	0.820742	1.78454	0.379695	1.68172	0.992806	0.522497
30	sample1	.	0.652176	0.183081	.	1.34983	0.422884	.	0.0788665	0.0574453	.	0.0431857	0.0568744	.	0.315344	0.202672	.	0.312925	0.494257	0.190562	0.214476	0.218142	.	0.158868	0.241896
	sample2	.	0.866537	0.293322	.	1.56133	2.26315	.	0.0783217	0.070235	.	0.0337108	0.0559223	.	0.455335	0.176437	.	0.135268	0.436282	0.228194	0.373425	0.192224	.	0.19563	0.177304
	sample3	.	0.73884	0.0941142	.	1.45173	0.944965	.	0.0785936	0.0635191	.	0.0478499	0.0578428	.	0.378929	0.162355	.	0.186066	0.464366	0.208531	0.290959	0.201742	.	0.285718	0.209413
	sample4	0.856254	0.385998	0.0943319	.	0.7717	1.43561	0.0390705	0.0534953	0.0438382	.	0.0225764	0.0517526	.	0.25437	0.239355	.	0.291969	0.395934	3.16382	3.89662	3.78019	1.59419	3.71652	1.93173
	sample5	0.498654	0.538369	0.117757	.	0.657978	0.967053	0.0968719	0.0746122	0.0607207	.	0.0210808	0.0517763	.	0.242322	0.271161	.	0.349627	0.770215	2.04438	3.12146	3.54109	0.911385	3.23171	1.33027
	sample6	0.653433	0.413703	0.105396	.	1.01826	2.39773	0.061521	0.0631775	0.0641829	.	0.0311046	0.0603154	.	0.188809	0.239355	.	0.3195	0.552227	3.29817	4.14744	3.04455	2.78854	2.84229	1.61067
	sample7	0.671803	0.298679	0.59209	.	0.662555	1.0293	0.43746	0.297416	0.359318	.	0.290133	0.298916	0.0827237	0.74312	2.04754	.	0.712299	0.269807	0.220421	0.447168	0.3364	.	0.165399	0.732213
	sample8	0.49521	0.50581	0.508348	.	0.588907	0.68381	0.397003	0.314374	0.347078	.	0.339582	0.321054	0.0827237	0.818847	1.99155	.	1.23162	0.210224	0.355602	0.400227	0.287169	.	0.144872	0.757772
	sample9	0.380538	0.422396	0.548624	.	0.782472	1.05824	0.428457	0.373856	0.347078	.	0.227272	0.268463	0.0827237	1.01513	2.01935	.	0.936633	0.238159	0.141447	0.423047	0.270163	.	0.188833	0.56108
40	sample1	0.554571	0.108819	0.0517328	.	0.27537	1.78386	0.0795068	0.149742	0.0549146	.	0.052534	0.0906272	.	0.309569	0.35369	.	0.183929	.	0.651423	0.59552	0.858549	.	0.741096	0.732977
	sample2	0.554571	0.198884	0.0517328	.	0.231558	1.54221	0.171612	0.123327	0.069992	.	0.0846804	0.136567	.	0.370702	0.35369	.	0.136524	.	0.902292	0.59552	0.767462	.	0.771206	0.689618
	sample3	0.554571	0.325335	0.0517328	.	0.194716	1.47939	0.116809	0.0994804	0.0464987	.	0.0684583	0.135409	.	0.482411	0.35369	.	0.158463	.	0.780065	0.59552	0.681311	.	0.673159	0.710967
	sample4	0.546936	0.320856	0.090072	.	1.70461	4.94167	.	0.0394332	0.0279372	.	0.00951388	0.0249921	0.633366	0.437797	0.742548	.	0.150436	0.0951711	0.65293	0.873909	0.787327	.	0.408042	0.494507
	sample5	0.438134	0.482968	0.113222	.	1.13245	3.32879	.	0.0627411	0.0211725	.	0.0145714	0.0311462	0.322218	0.589815	0.707379	.	0.223326	0.0906636	0.976032	0.943148	0.822092	.	0.271115	0.568553
	sample6	0.546936	0.503478	0.100986	.	1.38938	7.28536	.	0.0931407	0.0149712	.	0.0113917	0.0279	0.163925	0.508152	0.702493	.	0.183293	0.09289	0.505226	0.886109	0.590003	.	0.666375	0.603859
	sample7	0.670253	0.197967	0.0227271	.	0.689096	2.90459	0.0825964	0.0984514	0.0594711	.	0.0754627	0.128355	.	1.21279	2.53249	.	1.24593	2.52567	0.415619	0.342432	0.189302	.	0.278006	0.293825
	sample8	0.670253	0.245421	0.00643678	.	0.718359	2.26315	0.103825	0.0863031	0.069268	.	0.0886597	0.0941338	.	1.06314	2.73313	.	0.691223	1.64338	0.302149	0.515444	0.27118	.	0.241897	0.29652
	sample9	0.670253	0.221186	0.080245	.	1.03726	1.40282	0.0926043	0.0833633	0.081805	.	0.0979324	0.0867688	.	1.29086	2.9293	.	0.928016	2.03731	0.356836	0.420125	0.245734	.	0.233585	0.35684
50	sample1	1.57219	0.206374	0.0638378	.	0.579459	0.593917	0.0765328	0.0881165	.	.	0.0304148	0.0527886	0.147397	0.288172	0.0513754	.	0.477605	0.199344	.	0.313287	0.162198	.	0.194708	0.098579
	sample2	1.23352	0.240371	0.0638378	.	0.555854	0.573686	0.147852	0.0950978	.	.	0.0268726	0.0659784	0.220336	0.280292	0.201273	.	0.321723	0.154249	.	0.662299	0.0994552	.	0.236545	0.131335
	sample3	1.3926	0.222725	0.0638378	.	0.567534	0.583714	0.106374	0.0915406	.	.	0.0344238	0.0824637	0.329369	0.367292	0.101688	.	0.180978	0.175353	.	0.478157	0.123737	.	0.21461	0.232601
	sample4	0.999615	0.392292	0.100636	.	0.138643	0.331022	3.15773	1.64972	1.77154	.	1.49934	1.20626	0.177732	0.296273	0.107114	.	0.11296	0.356836	0.636545	1.38404	0.654052	1.01017	0.725979	0.473839
	sample5	1.57947	0.208772	0.0506681	.	0.149627	0.342696	2.65533	1.56073	2.19619	.	1.48248	1.40281	0.177732	0.242322	0.0840401	.	0.155382	0.105355	0.663576	1.24737	1.08396	1.0333	0.845133	0.442865
	sample6	1.10914	0.264255	0.0255103	.	0.14403	0.336808	2.89565	1.6612	1.54221	.	1.70359	1.05467	0.177732	0.165511	0.0948783	.	0.132484	0.193893	0.686977	1.30938	0.720278	0.849044	0.829717	0.50698
	sample7	1.86535	0.697372	0.386147	.	1.33741	0.96929	0.665367	0.793089	0.546515	.	0.016817	0.017542	0.707652	0.811315	0.84122	.	1.48167	0.868541	5.28413	6.3741	4.52435	2.65549	5.19499	3.87542
	sample8	2.41069	1.02811	0.38348	.	0.81194	1.80876	0.633854	0.617947	0.41132	.	0.014259	0.0158855	0.358765	1.0558	0.615809	.	1.38245	0.565135	3.92221	5.51065	4.34381	3.27038	6.35392	3.06482
	sample9	2.12056	0.926588	0.271161	.	0.472847	0.626332	0.723078	0.626573	0.65444	.	0.0158305	0.0193712	0.486702	0.931956	1.44449	.	1.4312	0.672062	2.79271	5.92667	4.15113	1.94842	4.7892	3.18022
60	sample1	1.13245	0.135842	.	.	.	0.929805	0.822957	0.500771	0.474671	.	0.601892	0.392921	0.611791	0.232989	0.327725	.	0.180144	0.605696	1.86822	2.14685	3.12745	.	0.815988	0.422182
	sample2	1.81434	0.217638	.	.	.	0.929805	0.840249	0.511293	0.549046	.	0.628178	0.366484	0.363773	0.228194	0.293322	.	0.182659	0.549681	2.4312	2.14685	2.27527	.	1.37818	0.691474
	sample3	1.4334	0.154963	.	.	.	0.929805	0.811627	0.529324	0.510506	.	0.576705	0.449396	0.197663	0.290847	0.310046	.	0.181397	0.577009	2.62382	2.25359	2.52833	.	1.28841	0.309603
	sample4	1.48395	0.211686	.	.	0.119034	1.15269	.	0.109998	0.0260664	.	0.0343147	0.0276881	0.671028	0.48689	0.734019	.	0.768734	1.24833	0.603601	0.708197	1.16483	.	0.387275	0.27457
	sample5	0.852307	0.173139	.	.	0.119862	0.505226	.	0.0950978	0.0285243	.	0.0341568	0.0164629	0.20369	0.418027	0.537333	.	0.852963	1.38511	0.947151	0.877957	1.02374	.	0.435101	0.352889
	sample6	0.503284	0.174343	.	.	0.119447	0.76313	.	0.102277	0.0272676	.	0.0339996	0.0196699	0.369704	0.432768	0.40441	.	0.809754	1.31494	0.753493	0.788522	1.07382	.	0.470265	0.263152
	sample7	1.03248	0.455861	.	.	0.227843	1.56013	.	0.0788665	0.0320915	.	0.732182	0.630303	0.183152	0.211442	0.0656326	.	0.121348	1.10701	8.3301	9.37546	8.43476	5.23658	7.26358	4.30288
	sample8	1.14561	0.345478	.	.	0.0828193	0.679086	.	0.0672443	0.0528605	.	0.953115	0.602009	0.155621	0.223498	0.0567418	.	0.0828831	1.06191	7.99076	9.91003	9.16708	9.13797	8.19878	5.8342
	sample9	0.880327	0.326842	.	.	0.0585621	0.316805	.	0.0905938	0.041187	.	0.707519	0.641926	0.132229	0.190562	0.0610255	.	0.100288	1.13027	9.83778	10.1183	8.04429	8.14185	8.97919	4.37052
