# Supplementary material for: Elucidation of molecular and hormonal background of early growth cessation and endodormancy induction in two contrasting Populus hybrid cultivars
Source: BMC Plant Biol. 2021 Feb 24;21:111. doi: 10.1186/s12870-021-02828-7 (PMC7905644; doi:10.1186/s12870-021-02828-7)
Supplement: Supplementary file 5 — Additional file 5: Supplemented Table 3 Raw data of hormone analysis. [file 12870_2021_2828_MOESM5_ESM.xlsx]

## Sheet: Raw data of Fig 8
	Study:	Phytohormones in Populus plants
	Material:	freshly freezed plant material, 48 samples
	Analysis:	SPE and LCMS-MRM
	For	Gabor Galiba
	Sample No	gFW	days	ABA	PA	IAA	IAA-Asp	OxIAA	PAA	IAM	SA	BzA	JA		ABA			PA			IAA			IAA-Asp			OxIAA			PAA			IAM			SA			BzA			JA
OKANESE				pmol/gFW
0/O/	1	0.13	0	290.587	908.581	33.4384	30.3082	50.976	511.857	3235.36	571.072	3963.33	149.68
	2	0.15	0	334.415	499.861	22.8196	30.9002	28.2482	374.409	2744.43	449.079	2163.53	97.3798
	3	0.17	0	281.989	617.567	18.645	40.4164	51.5909	336.981	2307.31	477.908	2773.86	195.978		302.33	1	0	675.337	1	0	24.9677	1	0	33.8749	1	0	43.605	1	0	407.749	1	0	2762.37	1	0	499.353	1	0	2966.91	1	0	147.679	1	0
1/O	4	0.11	1	201.324	489.565	63.6364	50.0233	57.2096	509.922	3928.8	923.402		97.5455
	5	0.1	1	207.214	1308.17	22.9574	47.3697	49.8835	387.401	2949.53	645.093	4807.69	56.6684
	6	0.17	1	188.599	2576.13	58.9228	37.4413	40.3753	469.251	3470.99	777.978	3802.08	84.0272		199.046	0.658372	-0.603026	1457.96	2.15886	1.11027	48.5055	1.94273	0.958088	44.9448	1.32679	0.407936	49.1561	1.1273	0.172876	455.525	1.11717	0.159848	3449.77	1.24885	0.320596	782.158	1.56634	0.6474	4304.89	1.45097	0.537016	79.4137	0.537745	-0.895007
2/O	7	0.15	10	159.027	449.927	27.2258	26.9382	71.2226	246.137	3816.12	666.667	4061.88	30.983
	8	0.14	10	113.264	749.822	35.5707	29.1579	82.9758	467.597	4103.85	865.957	7447.25	60.0266
	9	0.23	10	113.512	565.254	36.619	13.4582	52.979	218.621	2799.89	906.158	2711.49	43.8856		128.601	0.425366	-1.23322	588.334	0.871172	-0.198971	33.1385	1.32726	0.408447	23.1847	0.684422	-0.547042	69.0591	1.58374	0.663337	310.785	0.762196	-0.391765	3573.29	1.29356	0.371347	812.927	1.62796	0.703066	4740.21	1.59769	0.675991	44.9651	0.304478	-1.71559
3/O	10	0.29	20	98.5458	68.9512	27.9672	19.2258	50.5308	131.266	3056.33	405.328	3400.44	30.003
	11	0.13	20	99.9661	307.66	39.9144	41.5449	89.0531	184.859	4238.14	408.637		55.9681
	12	0.24	20	104.167	83.3247	28.7845	20.9887	78.1366	214.11	4582.13	512.197	3829.75	35.8416		100.893	0.333718	-1.5833	153.312	0.227016	-2.13914	32.222	1.29055	0.367985	27.2531	0.804522	-0.313797	72.5735	1.66434	0.734948	176.745	0.433464	-1.20601	3958.87	1.43314	0.519182	442.054	0.885254	-0.175837	3615.1	1.21847	0.285075	40.6042	0.274949	-1.86276
4/O	13	0.16	30	129.453	531.068	23.8161	33.9082	83.7029	265.75	3340.05	348.219	5226.16	28.4223
	14	0.18	30	182.287	111.1	17.056	40.9099	56.8424	143.261	2745.76	301.471	3859.51	24.0751
	15	0.1	30	157.17	333.356	27.6437	27.8253	76.5569	160.907	2029.56	522.765	2872.04	41.7309		156.303	0.516996	-0.951776	325.175	0.4815	-1.05439	22.8386	0.914727	-0.128588	34.2145	1.01002	0.0143883	72.3674	1.65961	0.730845	189.973	0.465906	-1.10189	2705.13	0.979278	-0.0302093	390.818	0.78265	-0.353561	3985.9	1.34345	0.425946	31.4094	0.212687	-2.2332
5/O	16	0.13	41	87.3913	269.167	35.2806	25.244	82.605	132.788	2972.4	309.013	2573.38	20.0903
	17	0.2	41	124.981	149.979	21.4223	26.476	88.6718	96.2041	2299.42	489.08	1814.35	17.5803
	18	0.15	41	100.046	133.361	25.4522	32.0073	46.4178	86.9852	1702.39	509.458	1938.48	29.0576		104.139	0.344456	-1.53761	184.169	0.272707	-1.87458	27.385	1.09682	0.133326	27.9091	0.823887	-0.279482	72.5649	1.66414	0.734777	105.326	0.258311	-1.95282	2324.73	0.841573	-0.248839	435.85	0.87283	-0.196227	2108.74	0.710753	-0.49258	22.2427	0.150615	-2.73106
6/O	19	0.24	51	103.623		20.6425	24.1164	164.025	92.4612	3530.25	365.083	1771.06	10.4141
	20	0.14	51	82.4064	71.4434	21.1449	28.393	104.555	89.4363	3396.31	399.326	3523.73	3.1764
	21	0.24	51	98.3093	83.3247	16.4564	29.4554	96.9727	75.4038	1954.48	455.765	1415.42	14.3692		94.7796	0.313497	-1.67348	77.3841	0.114586	-3.1255	19.4146	0.777589	-0.36292	27.3216	0.806544	-0.310176	121.851	2.79442	1.48255	85.7671	0.210343	-2.24919	2960.34	1.07167	0.0998604	406.725	0.814503	-0.296007	2236.74	0.753895	-0.407564	9.31992	0.0631092	-3.98601
7/O	22	0.16	59	131.786	31.25	32.7232	15.0035	108.163	119.377	3027.53	343.643	1988.23	11.9739
	23	0.12	59	111.073	20.842	31.5495	18.9105	141.318	100.535	3576.55	684.347	3171.33	15.4561
	24	0.17	59	108.293	29.4118	29.5149	17.6255	106.095	80.7975	1834.1	329.953	3165.75	10.6183		117.051	0.387162	-1.36899	27.1679	0.0402287	-4.63563	31.2625	1.25212	0.324373	17.1798	0.507154	-0.979503	118.525	2.71816	1.44263	100.236	0.245829	-2.02427	2812.72	1.01823	0.0260629	452.648	0.906468	-0.141672	2775.1	0.935353	-0.0964173	12.6827	0.0858803	-3.54153
WALKER				ABA	PA	IAA	IAA-Asp	OxIAA	PAA	IAM	SA	BzA	JA		ABA			PA			IAA			IAA-Asp			OxIAA			PAA			IAM			SA			BzA			JA
0	25	0.18	0
	26	0.16	0	413.006	1206.93	117.876	4.08317	83.4566	684.706	562.193	1649.2	3606.91	122.375
	27	0.17	0	432.776	2059.19	87.4308	0	89.8957	523.279	841.617	2301.15	1838.58	258.171		422.891	1	0	1633.06	1	0	102.653	1	0	2.04158	1	0	86.6762	1	0	603.993	1	0	701.905	1	0	1975.17	1	0	2722.74	1	0	190.273	1	0
1	28	0.12	1	318.656	1347.25	156.884	0	30.3661	624.469	973.891	3388.8	5747.35	129.364
	29	0.1	1	313.053	724.964	136.953	0	79.2788	694.055	909.91	2304.12	10883.7	97.0721
	30	0.12	1	433.333	1305.71	152.931	0	29.3087	357.304	732.954	2526.37	3248.33	114.837		355.014	0.839494	-0.252408	1125.97	0.689487	-0.536406	148.923	1.45073	0.536782	0	0	#NUM!	46.3179	0.534379	-0.904066	558.609	0.924861	-0.112692	872.252	1.24269	0.313468	2739.76	1.3871	0.472072	6626.44	2.43374	1.28317	113.758	0.597866	-0.742105
2	31	0.11	10	345.457	681.913	107.181	0	50.7769	235.724	766.369	2847.48	4848.88	104.92
	32	0.12	10	344.766	902.922	81.622	0	52.0833	170.465	754.937	2105.81	4639	68.2349
	33	0.2	10	331.332	212.471	74.9275	0	134.079	172.227	711.765	2134.35	2030.94	64.2848		340.518	0.805216	-0.312552	599.102	0.366859	-1.4467	87.9102	0.856379	-0.223678	0	0	#NUM!	78.9798	0.911205	-0.134152	192.806	0.319219	-1.64738	744.357	1.06048	0.0847183	2362.54	1.19612	0.25836	3839.61	1.4102	0.495898	79.1467	0.415963	-1.26547
3	34	0.1	20	307.133	248.612	91.4102	0	26.598	146.655	902.996	1533.1	6358.66	70.1902
	35	0.12	20	225	604.262	109.817	0	39.8929	183.055	1015.34	1699.29	4288.09	126.294
	36	0.15	20	362.582	466.75	86.5966	0	24.2214	197.268	989.485	1123.72	4464.19	130.165		298.239	0.705238	-0.503818	439.875	0.269356	-1.89241	95.9413	0.934615	-0.0975564	0	0	#NUM!	30.2374	0.348855	-1.5193	175.659	0.29083	-1.78175	969.274	1.38092	0.465629	1452.04	0.735144	-0.443902	5036.98	1.84997	0.887499	108.883	0.572247	-0.80529
4	37	0.12	30	102.512	541.788	189.658	0	92.4287	133.473	974.144	1560.54		100.632
	38	0.11	30	119.04	681.913	112.329	0	39.6348	84.1189	900.15	1308.92	2783.95	81.8337
	39	0.15	30	151.654	216.67	126.297	0	49.7632	96.1294	1128.12	1587.72	7232.68	91.1746		124.402	0.29417	-1.76528	480.124	0.294003	-1.7661	142.761	1.39071	0.475821	0	0	#NUM!	60.6089	0.699256	-0.516107	104.574	0.173137	-2.53001	1000.81	1.42584	0.511814	1485.73	0.7522	-0.410811	5008.32	1.83944	0.879265	91.2133	0.479381	-1.06076
5	40	0.1	41	95.4469	225.01	145.787	37.5013	41.6714	142.384	425.639	1959.3	7895.06	127.765
	41	0.15	41	103.718	363.623	190.416	24.3071	38.4633	89.4627	471.879	1353.69	3234.29	90.8997
	42	0.1	41	102.94	391.549	132.786	11.1129	36.7159	133.682	592.471	1409.37	5779.62	94.983		100.702	0.238127	-2.0702	326.727	0.200071	-2.32142	156.33	1.52289	0.60681	24.3071	11.906	3.57362	38.9502	0.449376	-1.15401	121.843	0.201729	-2.30951	496.663	0.707593	-0.499009	1574.12	0.796951	-0.327437	5636.32	2.07009	1.04969	104.549	0.549469	-0.863889
6	43	0.15	51	222.203	283.354	80.3122	0	39.0096	114.804	650.797	1469.2	4852.07	97.9297
	44	0.2	51	387.429	425.031	91.8332	0	32.977	172.991	988.162	1553.22	7422.77	84.9016
	45	0.15	51	366.804	333.333	106.67	0	36.8573	174.947	712.729	1559.75	3811.66	34.4681		325.479	0.769653	-0.377721	347.24	0.212631	-2.23357	92.9384	0.905361	-0.143435	0	0	#NUM!	36.2813	0.418584	-1.25641	154.247	0.255379	-1.96929	783.896	1.11681	0.159386	1527.39	0.773293	-0.370914	5362.17	1.9694	0.977755	72.4331	0.38068	-1.39335
7	46	0.1	59	266.575	150.021	159.884	0	79.3754	125.406	1171.44	1023.87	5258.98	11.1158
	47	0.12	59	263.941	138.918	170.13	0	39.3754	171.393	963.428	967.155	1334.51	15.1521
	48	0.12	59	312.554	208.42	165.984	0	36.6687	186.74	739.447	1155.71	7528.99	13.8889		281.023	0.66453	-0.589594	165.786	0.101519	-3.30018	165.333	1.61059	0.687592	0	0	#NUM!	51.8065	0.597702	-0.742502	161.18	0.266857	-1.90586	958.104	1.36501	0.448907	1048.91	0.531047	-0.913088	4707.49	1.72895	0.789899	13.3856	0.0703494	-3.82932
																	Okanese												Walker
																	ABA	PA	IAA	IAA-Asp	OxIAA	PAA	IAM	SA	BzA	JA			ABA	PA	IAA	IAA-Asp	OxIAA	PAA	IAM	SA	BzA	JA
																0	0	0	0	0	0	0	0	0	0	0		0	0	0	0	0	0	0	0	0	0	0
																1	-0.603026	1.11027	0.958088	0.407936	0.172876	0.159848	0.320596	0.6474	0.537016	-0.895007		1	-0.252408	-0.536406	0.536782	#NUM!	-0.904066	-0.112692	0.313468	0.472072	1.28317	-0.742105
																10	-1.23322	-0.198971	0.408447	-0.547042	0.663337	-0.391765	0.371347	0.703066	0.675991	-1.71559		10	-0.312552	-1.4467	-0.223678	#NUM!	-0.134152	-1.64738	0.0847183	0.25836	0.495898	-1.26547
																20	-1.5833	-2.13914	0.367985	-0.313797	0.734948	-1.20601	0.519182	-0.175837	0.285075	-1.86276		20	-0.503818	-1.89241	-0.0975564	#NUM!	-1.5193	-1.78175	0.465629	-0.443902	0.887499	-0.80529
																30	-0.951776	-1.05439	-0.128588	0.0143883	0.730845	-1.10189	-0.0302093	-0.353561	0.425946	-2.2332		30	-1.76528	-1.7661	0.475821	#NUM!	-0.516107	-2.53001	0.511814	-0.410811	0.879265	-1.06076
																41	-1.53761	-1.87458	0.133326	-0.279482	0.734777	-1.95282	-0.248839	-0.196227	-0.49258	-2.73106		41	-2.0702	-2.32142	0.60681	3.57362	-1.15401	-2.30951	-0.499009	-0.327437	1.04969	-0.863889
																51	-1.67348	-3.1255	-0.36292	-0.310176	1.48255	-2.24919	0.0998604	-0.296007	-0.407564	-3.98601		51	-0.377721	-2.23357	-0.143435	#NUM!	-1.25641	-1.96929	0.159386	-0.370914	0.977755	-1.39335
																59	-1.36899	-4.63563	0.324373	-0.979503	1.44263	-2.02427	0.0260629	-0.141672	-0.0964173	-3.54153		59	-0.589594	-3.30018	0.687592	#NUM!	-0.742502	-1.90586	0.448907	-0.913088	0.789899	-3.82932

## Sheet: Raw data of Fig 9
		days	0	1	10	20	30	41	51	59
Okanese	active		0.65	0.19	0.57	0.51	0.73	1.54	1.46	1.17
Okanese			0.43	0.79	1.15	1.03	1.12	1.05	0.6	0.96
Okanese			0.28	0.53	1.44	0.58	1.44	1.83	1.43	0.51
Okanese			0.453333	0.503333	1.05333	0.706667	1.09667	1.47333	1.16333	0.88
Okanese		tZ (trans-zeatin)	0	0.150942	1.21632	0.640458	1.27448	1.70044	1.35962	0.956931
Okanese	active		2.87	2.36	0.74	2.57	1.28	0.8	0.48	1.17
Okanese			2.46	1.2	0.77	2.12	1.38	0.82	0.84	0.89
Okanese			2.76	1.49	0.46	1.89	1.17	1.07	0.61	0.6
Okanese			2.69667	1.68333	0.656667	2.19333	1.27667	0.896667	0.643333	0.886667
Okanese		iP (isopentenyl adenine)	0	-0.679856	-2.03794	-0.298052	-1.0788	-1.58853	-2.06754	-1.60471
Okanese	active		1.1	0.68	1.87	0.51	2.11	1.04	0.46	3.17
Okanese			0.74	0.69	0.98	1.47	1.06	1.1	0.6	2.96
Okanese			0.44	0.9	1.15	0.76	2.38	1.83	0.49	3.07
Okanese			0.76	0.756667	1.33333	0.913333	1.85	1.32333	0.516667	3.06667
Okanese		cZ (cis-zeatin)	0	-0.00634153	0.810966	0.265142	1.28345	0.800105	-0.556766	2.0126
Okanese	ribozids		1.51	0	0	0	1.38	0	0	0
Okanese			0.27	0	0	0	0	0	1.54	0
Okanese			0.75	0	0	0	0	0	0.7	0
Okanese			0.843333	0	0	0	0.46	0	0.746667	0
Okanese		tZR (trans-zeatin riboside)	0	#NUM!	#NUM!	#NUM!	-0.874469	#NUM!	-0.175639	#NUM!
Okanese	ribozids		12.12	10.12	3.69	0.74	0	0	0	1.32
Okanese			10.03	12.6	4.61	0	2.71	0	0	1.28
Okanese			12.2	12.64	3.43	1.6	1.42	0	1.16	1.94
Okanese			11.45	11.7867	3.91	0.78	1.37667	0	0.386667	1.51333
Okanese		iPR (isopentenyl adenosine)	0	0.0418082	-1.55011	-3.87573	-3.0561	#NUM!	-4.88811	-2.91955
Okanese	ribozids		2.24	0.51	0.76	0.17	0.99	0.93	0.72	0
Okanese			2.06	0.74	1.95	0.47	1.09	1.33	0.37	0.63
Okanese			2.01	2.4	0.34	1.16	1.19	0.83	0.62	0.7
Okanese			2.10333	1.21667	1.01667	0.6	1.09	1.03	0.57	0.443333
Okanese		cZR (cis-zeatin riboside)	0	-0.789744	-1.04883	-1.80964	-0.948349	-1.03003	-1.88364	-2.24621
Okanese	O-glucosides		13.17	8.2	4.51	3.72	11.3	10.38	12.88	9.03
Okanese			12.01	7.06	5.49	5.92	12.82	9.43	18.36	16.67
Okanese			11.46	7.12	2.29	5.34	10.09	6.64	13.52	13.23
Okanese			12.2133	7.46	4.09667	4.99333	11.4033	8.81667	14.92	12.9767
Okanese		DZROG (dihydrozeatin riboside -O-glucoside)	0	-0.711209	-1.57593	-1.29038	-0.0990014	-0.470152	0.288791	0.0874628
Okanese	O-glucosides		2.17	3.92	2.79	2.49	6.46	4.91	11.81	9.47
Okanese			1.79	2.08	4.26	3.99	7.61	5.96	12.29	9.7
Okanese			1.36	2.88	4.77	4.31	10.84	8.59	11.7	13.26
Okanese			1.77333	2.96	3.94	3.59667	8.30333	6.48667	11.9333	10.81
Okanese		cZOG (cis-zeatin-O-glucoside)	0	0.739133	1.15173	1.0202	2.22723	1.87101	2.75046	2.60783
Okanese	O-glucosides		10.76	13.87	16.41	11.76	5.65	16.72	20.92	9.03
Okanese			8.18	10.76	21.64	16.71	10.68	15.08	14.29	8.33
Okanese			8.59	9.61	22.88	17.53	11.26	15.5	16.52	9.56
Okanese			9.17667	11.4133	20.31	15.3333	9.19667	15.7667	17.2433	8.97333
Okanese		cZROG (cis-zeatin riboside -O-glucoside)	0	0.314678	1.14615	0.740629	0.00314085	0.780836	0.909997	-0.0323262
Okanese	7Gs		0.36	0.6	1.54	0.59	0.58	0.18	1.75	4.46
Okanese			0.41	0.55	1.11	1.02	0.14	0.83	0	1.26
Okanese			0.54	1.01	0.84	1.27	0.2	1.77	0.51	2.38
Okanese			0.436667	0.72	1.16333	0.96	0.306667	0.926667	0.753333	2.7
Okanese		iP7G (isopentenyl adenine-7-glucoside)	0	0.721465	1.41366	1.1365	-0.509861	1.08552	0.786756	2.62836
Okanese	7Gs		0.7	1.37	1.26	2.25	2.41	3.13	3.14	2.32
Okanese			0.45	1.51	1.07	2.63	1.89	3.23	3.49	4.61
Okanese			1.37	0.97	1.64	2.49	2.5	2.72	2.47	2.95
Okanese			0.84	1.28333	1.32333	2.45667	2.26667	3.02667	3.03333	3.29333
Okanese		cZ7G (cis-zeatin-7-glucoside)	0	0.611435	0.655715	1.54824	1.43211	1.84927	1.85244	1.97109
Okanese			3.53	3.85	3.32	1.45	6.02	4.12	2.94	5.9
Okanese			3.64	3.17	2.31	5.1	4.78	2.34	1.62	1.17
Okanese			3.16	3.16	1.94	3.07	1.82	3.95	2.38	2.53
Okanese			3.44333	3.39333	2.52333	3.20667	4.20667	3.47	2.31333	3.2
Okanese		iPRMP (isopentenyl adenosine monophosphate)	0	-0.0211027	-0.448475	-0.102731	0.288872	0.0111298	-0.573833	-0.105734
Okanese	etilen		49955.7	40160.6	108710	104929	65813	104312	141829	109462
Okanese			47367.5	43550.8	24332.1	151953	71533.4	43564.5	92503.7	151689
Okanese			46592.4	109471	157346	132034	106466	286915	135830	128399
Okanese			47971.9	64394	96795.8	129638	81270.9	144930	123388	129850
Okanese		ACC (1-aminocyclopropane-1-carboxylic acid)	0	0.424738	1.01275	1.43423	0.760549	1.5951	1.36294	1.43659
Walker	active		0.87	0.71	1.84	2.38	2.03	2.88	3.09	0.92
Walker				1.93	2.8	1.84	2.71	3.56	2.54	1.86
Walker			1.02	1.96	2.22	2.4	1.36	3.97	1.2	2.18
Walker			0.945	1.53333	2.28667	2.20667	2.03333	3.47	2.27667	1.65333
Walker		tZ (trans-zeatin)	0	0.698285	1.27486	1.22348	1.10546	1.87655	1.26854	0.806991
Walker	active		2.78	1.6	1.67	1.02	3.83	2.13	0	1.04
Walker				2.06	1.75	1.84	2.01	2.9	1.12	0
Walker			0.77	0.81	1.59	1.96	1.93	1.1	1.62	1.08
Walker			1.775	1.49	1.67	1.60667	2.59	2.04333	0.913333	0.706667
Walker		iP (isopentenyl adenine)	0	-0.252507	-0.0879709	-0.143748	0.545133	0.203106	-0.958606	-1.32872
Walker	active		1.75	0.71	1.92	1.19	2.19	4.88	2.54	12.86
Walker				0.35	1.8	1.92	4.07	6.02	1.27	9.47
Walker			0.23	0.98	1.57	1.4	2.23	5.6	2.35	10.6
Walker			0.99	0.68	1.76333	1.50333	2.83	5.5	2.05333	10.9767
Walker		cZ (cis-zeatin)	0	-0.541894	0.832805	0.602665	1.5153	2.47393	1.05247	3.47087
Walker	ribozids		1.33	0	0	0	1.33	4.13	2.42	0
Walker				0	0	0	4.32	5.32	1.96	1.75
Walker			0	1.51	0	1.92	2.12	6.12	1.87	0
Walker			0.665	0.503333	0	0.64	2.59	5.19	2.08333	0.583333
Walker		tZR (trans-zeatin riboside)	0	-0.40184	#NUM!	-0.0552824	1.96153	2.96431	1.64747	-0.189034
Walker	ribozids		54.29	29.87	14.36	19.6	10.26	26.67	0	2.56
Walker				35.59	13.24	18.29	8.78	21.67	0	3.81
Walker			44.44	35.71	16.7	16.33	13.51	27.66	0	2.62
Walker			49.365	33.7233	14.7667	18.0733	10.85	25.3333	0	2.99667
Walker		iPR (isopentenyl adenosine)	0	-0.549741	-1.74114	-1.44963	-2.18579	-0.962452	#NUM!	-4.04206
Walker	ribozids		6.64	3.41	5.46	2.85	3.21	4.48	0.81	0.58
Walker				1.51	4.49	5.76	3.13	0.74	0	0.53
Walker			7.7	0.62	5.07	2.14	2.67	1.95	0	1.37
Walker			7.17	1.84667	5.00667	3.58333	3.00333	2.39	0.27	0.826667
Walker		cZR (cis-zeatin riboside)	0	-1.95705	-0.518123	-1.00067	-1.25541	-1.58496	-4.73094	-3.1166
Walker	O-glucosides		10.91	7.41	13.04	20	11.36	23.33	16.37	17.97
Walker				11.43	12.69	23.61	14.18	26.67	11.95	13.33
Walker			15.53	5.21	11.82	12.11	23.67	19.26	13.57	15.15
Walker			13.22	8.01667	12.5167	18.5733	16.4033	23.0867	13.9633	15.4833
Walker		DZROG (dihydrozeatin riboside -O-glucoside)	0	-0.721648	-0.0788718	0.490511	0.311267	0.804338	0.0789212	0.227994
Walker	O-glucosides		2.05	2.34	1.52	3.7	6.1	7.23	5.18	4.67
Walker				2.58	1.9	2.42	6.12	5.29	3.83	7.66
Walker			2.83	3.28	1.4	7.58	4.5	7.34	5.05	8.5
Walker			2.44	2.73333	1.60667	4.56667	5.57333	6.62	4.68667	6.94333
Walker		cZOG (cis-zeatin-O-glucoside)	0	0.16378	-0.602811	0.90426	1.19166	1.43995	0.941681	1.50875
Walker	O-glucosides		15.27	22.07	15.65	35	31.66	21.66	22.42	19.96
Walker				13.43	10.38	28.03	21.27	26.67	21.91	16.67
Walker			20.4	20.83	12.1	38.43	26.63	22.31	30.67	24.76
Walker			17.835	18.7767	12.71	33.82	26.52	23.5467	25	20.4633
Walker		cZROG (cis-zeatin riboside -O-glucoside)	0	0.0742298	-0.488747	0.923165	0.57237	0.400812	0.487217	0.19833
Walker	7Gs		2.65	3.3	2.98	0.18	0.17	0.89	1.91	1.38
Walker				2.28	2.11	0.47	1.56	0.78	3.17	2.12
Walker			3.21	1.17	2.94	1.1	1.84	0.15	3.08	2.02
Walker			2.93	2.25	2.67667	0.583333	1.19	0.606667	2.72	1.84
Walker		iP7G (isopentenyl adenine-7-glucoside)	0	-0.380976	-0.130463	-2.32851	-1.29994	-2.27192	-0.107294	-0.671195
Walker	7Gs		0.32	1.71	2.66	1.67	1.65	4.08	3.97	0.22
Walker				3.2	1.9	1.1	1.41	4.71	3.77	1.78
Walker			0.95	3.95	2.16	1.37	1.05	3.87	2.33	0.69
Walker			0.635	2.95333	2.24	1.38	1.37	4.22	3.35667	0.896667
Walker		cZ7G (cis-zeatin-7-glucoside)	0	2.21752	1.81867	1.11984	1.10935	2.73241	2.4022	0.497815
Walker			0.52	0.42	0.68	0.86	2.12	2.82	1.73	2.41
Walker				0.93	0.07	1.02	2.11	1.76	1.32	1.78
Walker			0.44	0.08	0.73	0.2	3.12	1.82	2.21	1.86
Walker			0.48	0.476667	0.493333	0.693333	2.45	2.13333	1.75333	2.01667
Walker		iPRMP (isopentenyl adenosine monophosphate)	0	-0.0100537	0.0395284	0.530515	2.35168	2.152	1.86899	2.07087
Walker	etilen		12678.1	2478.23	150040	10864.6	35341.8	31691.6	61148.2	64155.2
Walker				56486.8	115789	25070	77261.4	25316.9	15686.2	20917.2
Walker			8365.09	25155.4	23930.6	18447.2	47734.6	27158.3	13874.3	41421.6
Walker			10521.6	28040.1	96586.7	18127.2	53445.9	28055.6	30236.2	42164.7
Walker		ACC (1-aminocyclopropane-1-carboxylic acid)	0	1.41414	3.19847	0.784803	2.34472	1.41493	1.52292	2.00268
Oszlop1	Oszlop2	Oszlop3	Oszlop4	Oszlop5	Oszlop6	Oszlop7	Oszlop8	Oszlop9	Oszlop10	Oszlop11		Oszlop1	Oszlop2	Oszlop3	Oszlop4	Oszlop5	Oszlop6	Oszlop7	Oszlop8	Oszlop9	Oszlop10	Oszlop11
Walker	actives	tZ (trans-zeatin)	0	0.698285	1.27486	1.22348	1.10546	1.87655	1.26854	0.806991		Okanese	etilen	ACC (1-aminocyclopropane-1-carboxylic acid)	0	0.424738	1.01275	1.43423	0.760549	1.5951	1.36294	1.43659
Walker	actives	iP (isopentenyl adenine)	0	-0.252507	-0.0879709	-0.143748	0.545133	0.203106	-0.958606	-1.32872		Walker	etilen	ACC (1-aminocyclopropane-1-carboxylic acid)	0	1.41414	3.19847	0.784803	2.34472	1.41493	1.52292	2.00268
Walker	actives	cZ (cis-zeatin)	0	-0.541894	0.832805	0.602665	1.5153	2.47393	1.05247	3.47087		Okanese	actives	cZ (cis-zeatin)	0	-0.00634153	0.810966	0.265142	1.28345	0.800105	-0.556766	2.0126
Walker	ribozides	tZR (trans-zeatin riboside)	0	-0.40184	#NUM!	-0.0552824	1.96153	2.96431	1.64747	-0.189034		Walker	actives	cZ (cis-zeatin)	0	-0.541894	0.832805	0.602665	1.5153	2.47393	1.05247	3.47087
Walker	ribozides	iPR (isopentenyl adenosine)	0	-0.549741	-1.74114	-1.44963	-2.18579	-0.962452	#NUM!	-4.04206		Okanese	7Gs	cZ7G (cis-zeatin-7-glucoside)	0	0.611435	0.655715	1.54824	1.43211	1.84927	1.85244	1.97109
Walker	ribozides	cZR (cis-zeatin riboside)	0	-1.95705	-0.518123	-1.00067	-1.25541	-1.58496	-4.73094	-3.1166		Walker	7Gs	cZ7G (cis-zeatin-7-glucoside)	0	2.21752	1.81867	1.11984	1.10935	2.73241	2.4022	0.497815
Walker	O-glucosides	DZROG (dihydrozeatin riboside -O-glucoside)	0	-0.721648	-0.0788718	0.490511	0.311267	0.804338	0.0789212	0.227994		Okanese	O-glucosides	cZOG (cis-zeatin-O-glucoside)	0	0.739133	1.15173	1.0202	2.22723	1.87101	2.75046	2.60783
Walker	O-glucosides	cZOG (cis-zeatin-O-glucoside)	0	0.16378	-0.602811	0.90426	1.19166	1.43995	0.941681	1.50875		Walker	O-glucosides	cZOG (cis-zeatin-O-glucoside)	0	0.16378	-0.602811	0.90426	1.19166	1.43995	0.941681	1.50875
Walker	O-glucosides	cZROG (cis-zeatin riboside -O-glucoside)	0	0.0742298	-0.488747	0.923165	0.57237	0.400812	0.487217	0.19833		Okanese	ribozides	cZR (cis-zeatin riboside)	0	-0.789744	-1.04883	-1.80964	-0.948349	-1.03003	-1.88364	-2.24621
Walker	7Gs	iP7G (isopentenyl adenine-7-glucoside)	0	-0.380976	-0.130463	-2.32851	-1.29994	-2.27192	-0.107294	-0.671195		Walker	ribozides	cZR (cis-zeatin riboside)	0	-1.95705	-0.518123	-1.00067	-1.25541	-1.58496	-4.73094	-3.1166
Walker	7Gs	cZ7G (cis-zeatin-7-glucoside)	0	2.21752	1.81867	1.11984	1.10935	2.73241	2.4022	0.497815		Okanese	O-glucosides	cZROG (cis-zeatin riboside -O-glucoside)	0	0.314678	1.14615	0.740629	0.00314085	0.780836	0.909997	-0.0323262
Walker		iPRMP (isopentenyl adenosine monophosphate)	0	-0.0100537	0.0395284	0.530515	2.35168	2.152	1.86899	2.07087		Walker	O-glucosides	cZROG (cis-zeatin riboside -O-glucoside)	0	0.0742298	-0.488747	0.923165	0.57237	0.400812	0.487217	0.19833
Walker	etilen	ACC (1-aminocyclopropane-1-carboxylic acid)	0	1.41414	3.19847	0.784803	2.34472	1.41493	1.52292	2.00268		Okanese	O-glucosides	DZROG (dihydrozeatin riboside -O-glucoside)	0	-0.711209	-1.57593	-1.29038	-0.0990014	-0.470152	0.288791	0.0874628
Okanese	actives	tZ (trans-zeatin)	0	0.150942	1.21632	0.640458	1.27448	1.70044	1.35962	0.956931		Walker	O-glucosides	DZROG (dihydrozeatin riboside -O-glucoside)	0	-0.721648	-0.0788718	0.490511	0.311267	0.804338	0.0789212	0.227994
Okanese	actives	iP (isopentenyl adenine)	0	-0.679856	-2.03794	-0.298052	-1.0788	-1.58853	-2.06754	-1.60471		Okanese	actives	iP (isopentenyl adenine)	0	-0.679856	-2.03794	-0.298052	-1.0788	-1.58853	-2.06754	-1.60471
Okanese	actives	cZ (cis-zeatin)	0	-0.00634153	0.810966	0.265142	1.28345	0.800105	-0.556766	2.0126		Walker	actives	iP (isopentenyl adenine)	0	-0.252507	-0.0879709	-0.143748	0.545133	0.203106	-0.958606	-1.32872
Okanese	ribozides	tZR (trans-zeatin riboside)	0	#NUM!	#NUM!	#NUM!	-0.874469	#NUM!	-0.175639	#NUM!		Okanese	7Gs	iP7G (isopentenyl adenine-7-glucoside)	0	0.721465	1.41366	1.1365	-0.509861	1.08552	0.786756	2.62836
Okanese	ribozides	iPR (isopentenyl adenosine)	0	0.0418082	-1.55011	-3.87573	-3.0561	#NUM!	-4.88811	-2.91955		Walker	7Gs	iP7G (isopentenyl adenine-7-glucoside)	0	-0.380976	-0.130463	-2.32851	-1.29994	-2.27192	-0.107294	-0.671195
Okanese	ribozides	cZR (cis-zeatin riboside)	0	-0.789744	-1.04883	-1.80964	-0.948349	-1.03003	-1.88364	-2.24621		Okanese	ribozides	iPR (isopentenyl adenosine)	0	0.0418082	-1.55011	-3.87573	-3.0561	#NUM!	-4.88811	-2.91955
Okanese	O-glucosides	DZROG (dihydrozeatin riboside -O-glucoside)	0	-0.711209	-1.57593	-1.29038	-0.0990014	-0.470152	0.288791	0.0874628		Walker	ribozides	iPR (isopentenyl adenosine)	0	-0.549741	-1.74114	-1.44963	-2.18579	-0.962452	#NUM!	-4.04206
Okanese	O-glucosides	cZOG (cis-zeatin-O-glucoside)	0	0.739133	1.15173	1.0202	2.22723	1.87101	2.75046	2.60783		Okanese		iPRMP (isopentenyl adenosine monophosphate)	0	-0.0211027	-0.448475	-0.102731	0.288872	0.0111298	-0.573833	-0.105734
Okanese	O-glucosides	cZROG (cis-zeatin riboside -O-glucoside)	0	0.314678	1.14615	0.740629	0.00314085	0.780836	0.909997	-0.0323262		Walker		iPRMP (isopentenyl adenosine monophosphate)	0	-0.0100537	0.0395284	0.530515	2.35168	2.152	1.86899	2.07087
Okanese	7Gs	iP7G (isopentenyl adenine-7-glucoside)	0	0.721465	1.41366	1.1365	-0.509861	1.08552	0.786756	2.62836		Okanese	actives	tZ (trans-zeatin)	0	0.150942	1.21632	0.640458	1.27448	1.70044	1.35962	0.956931
Okanese	7Gs	cZ7G (cis-zeatin-7-glucoside)	0	0.611435	0.655715	1.54824	1.43211	1.84927	1.85244	1.97109		Walker	actives	tZ (trans-zeatin)	0	0.698285	1.27486	1.22348	1.10546	1.87655	1.26854	0.806991
Okanese		iPRMP (isopentenyl adenosine monophosphate)	0	-0.0211027	-0.448475	-0.102731	0.288872	0.0111298	-0.573833	-0.105734		Okanese	ribozides	tZR (trans-zeatin riboside)	0	#NUM!	#NUM!	#NUM!	-0.874469	#NUM!	-0.175639	#NUM!
Okanese	etilen	ACC (1-aminocyclopropane-1-carboxylic acid)	0	0.424738	1.01275	1.43423	0.760549	1.5951	1.36294	1.43659		Walker	ribozides	tZR (trans-zeatin riboside)	0	-0.40184	#NUM!	-0.0552824	1.96153	2.96431	1.64747	-0.189034
